# Supplementary material for: SmSPL6 Induces Phenolic Acid Biosynthesis and Affects Root Development in Salvia miltiorrhiza
Source: Int J Mol Sci. 2021 Jul 23;22(15):7895. doi: 10.3390/ijms22157895 (PMC8348295; doi:10.3390/ijms22157895)
Supplement: Supplementary file 1 [file ijms-22-07895-s001.zip]

Archive with 1 entries (1 files):
- ijms-1291112-supplementary.pdf
